# Supplementary material for: Kanglexin protects against cardiac fibrosis and dysfunction in mice by TGF-β1/ERK1/2 noncanonical pathway
Source: Front Pharmacol. 2021 Jan 14;11:572637. doi: 10.3389/fphar.2020.572637 (PMC7840489; doi:10.3389/fphar.2020.572637)
Supplement: Supplementary file 2 [file datasheet2.xlsx]

## Sheet: Figure 4A and B
Title: The chemical synthesis of Kanglexin and its effect on alleviating cardiac fibrosis and dysfunction
Figure 4A and B
groups	parameters														EF				FS
	LV Study	LVEDV	LVESV	SV	%IVS	%LVPW	IVSd	LVIDd	LVPWd	IVSs	LVIDs	LVPWs	EF	%FS	mean	SEM	T-test vs.control	T-test vs.TAC+veihicle	mean	SEM	T-test vs.control	T-test vs.TAC+veihicle
	sample	ml	ml	ml	%	%	mm	mm	mm	mm	mm	mm	%	%	%				%
control	c-1	0.185	0.0625	0.1225	41.13	59.7325	1.02	4.205	0.66	1.435	2.8775	1.0475	65.9775	31.5075	69.9628	1.84098			33.2708	1.50226
	c-2	0.1	0.03	0.07	40.56	45.56	0.86	3.4	0.58	1.21	2.34	0.83	69.8	31.1
	c-3	0.11	0.04	0.07	58.49	45.31	0.72	3.49	0.66	1.13	2.43	0.95	66.39	30.41
	c-5	0.106667	0.03	0.0766667	46.8067	61.52	0.773333	3.5	0.84	1.12667	2.27667	1.35667	71.6667	34.93
	c-6	0.166667	0.04	0.126667	59.3733	75.0867	0.76	4.07	0.826667	1.2	2.50667	1.43333	75.98	38.4067
TAC + vehicle	v-60	0.09	0.03	0.06	28.96	18.72	1.88	3.295	1.205	2.425	2.13	1.415	66.67	35.35	50.2377	5.54475	0.00969578		22.8577	3.67239	0.0304402
	v-69	0.1325	0.0575	0.075	44.085	22.79	0.775	3.75	1.2	1.1075	2.81	1.465	56.46	25.03			**P < 0.01				*P < 0.05
	v-88	0.12	0.06	0.06	20.16	48.15	0.673333	3.61667	0.54	0.8	2.84	0.8	50	21.49
	v-90	0.215	0.12	0.095	31.18	39.155	0.99	4.44	0.74	1.3	3.585	1.03	44.265	19.265
	v-97	0.226667	0.15	0.0766667	20.4133	22.9667	0.853333	4.53333	0.813333	1.02	3.93667	0.996667	33.7933	13.1533
TAC+KLX 20mg/kg/d	h-36	0.113333	0.03	0.0833333	13.3867	89.2967	1.25667	3.53	0.72	1.42	2.26333	1.34	73.3333	35.87	68.1608	2.22161		0.0170569	32.882	1.62142		0.03711
	h-68	0.193333	0.06	0.133333	31.22	51.2433	0.813333	4.26333	0.983333	1.06333	2.84333	1.46	68.62	33.2133				#P < 0.05				#P < 0.05
	h-75	0.175	0.07	0.105	52.9025	41.1325	0.7575	4.12	0.805	1.155	3.0225	1.125	59.8975	26.62
	h-98	0.163333	0.0533333	0.11	45.39	9.88	1.13667	4.00333	1.49667	1.64	2.65	1.64333	69.4767	34.3533
	h-101	0.163333	0.0533333	0.11	45.39	9.88	1.13667	4.00333	1.49667	1.64	2.65	1.64333	69.4767	34.3533
TAC+KLX 10mg/kg/d	m-17	0.065	0.0275	0.0375	34.0875	18.8975	1.3075	2.9175	1.4725	1.7425	2.17	1.7425	56.6675	25.5	59.634	3.61329		0.193444	27.5362	2.15464		0.303818
	m-35	0.12	0.0375	0.0825	26.65	90.1825	1.2325	3.615	0.72	1.56	2.42	1.3675	68.9425	33.0675
	m-37	0.15	0.07	0.08	20.2833	50.5233	0.723333	3.92333	0.843333	0.87	2.98333	1.24	53.33	23.96
	m-50	0.216667	0.07	0.146667	56.2033	56.3667	0.646667	4.41667	0.58	1.01	2.98667	0.916667	67.55	32.3367
	m-67	0.153333	0.0733333	0.08	38.1267	66.51	0.876667	3.95333	0.763333	1.20333	3.04667	1.25333	51.68	22.8167
TAC+KLX 5mg/kg/d	l-10	0.0466667	0.02	0.0266667	38.0467	3.59333	1.12333	2.6	1.87333	1.55	1.94	1.94	56.6667	25.3667	53.6372	5.42479		0.672802	24.018	3.0015		0.81289
	l-12	0.17	0.105	0.065	6.785	58.475	1.2	4.11	0.855	1.28	3.47	1.315	37.845	15.515
	l-23	0.135	0.045	0.09	84.6	26.73	0.895	3.76	1.01	1.63	2.56	1.28	66.76	31.905
	l-39	0.2125	0.08	0.1325	73.9375	50.765	0.755	4.42	0.765	1.29	3.1675	1.1525	62.3375	28.32
	l-63	0.156667	0.0866667	0.07	30.74	2.68	1.05	4.00333	2.52	1.37	3.24333	2.58667	44.5767	18.9833
	Figure 4A								Figure 4B

## Sheet: Figure 4C
Title: The chemical synthesis of Kanglexin and its effect on alleviating cardiac fibrosis and dysfunction
Figure 4C
group	Days elapsed		group	Days elapsed		group	Days elapsed
control	56	0	TAC+ vehicle	3	1	TAC+ KLX 20mg/kg/d	3	1	1=death							control vs. TAC+vehicle
	56	0		4	1		5	1	0=surcival	Figure 4C
	56	0		4	1		5	1
	56	0		4	1		8	1
	56	0		4	1		8	1
	56	0		4	1		11	1
	56	0		5	1		11	1
	56	0		7	1		12	1
	56	0		12	1		12	1
	56	0		12	1		13	1
	56	0		14	1		15	1
	56	0		26	1		29	1
	56	0		29	1		56	0
	56	0		34	1		56	0
	56	0		38	1		56	0
	56	0		56	0		56	0
	56	0		56	0		56	0
	56	0		56	0		56	0
	56	0		56	0		56	0
	56	0		56	0		56	0
	56	0		56	0		56	0
	56	0		56	0		56	0
	56	0		56	0		56	0
	56	0		56	0		56	0
	56	0		56	0		56	0
	56	0		56	0		56	0
	56	0		56	0		56	0								TAC+vehicle vs. TAC+KLX 20mg/kg/d
	56	0		56	0		56	0
	56	0		56	0		56	0
	56	0		56	0		56	0
	56	0		56	0		56	0
	56	0		56	0		56	0
	56	0		56	0		56	0
	56	0		56	0		56	0
	56	0		56	0		56	0
				56	0		56	0
				56	0		56	0
				56	0		56	0
				56	0
				56	0
				56	0
number of survival		35	number of survival		26	number of survival		26
number of death		0	number of death		15	number of death		12
total number		35	total number		41	total number		38
survival rate (%)		100	survival rate (%)		63.4146	survival rate (%)		68.4211

## Sheet: Figure 5C
Title: The chemical synthesis of Kanglexin and its effect on alleviating cardiac fibrosis and dysfunction
Figure 5C
groups	samples	body weight(BW, g)	body weight(mean,SD)	heart weight(HW, g)	HW/BW（mg/g)	mean	SD	SEM	T-test （vs.control）	T-test （vs.TAC+vehicle）
control	2	28.2	28.6889	0.1296	4.59574	4.35938	0.138226	0.0798048
	3	28.9		0.1202	4.15917
	6	28		0.1219	4.35357
	7	27.8		0.122	4.38849
	9	26.3		0.1159	4.40684
	10	29.8	1.50785	0.1288	4.32215
	11	31.8		0.1404	4.41509
	12	28.6		0.127	4.44056
	13	28.8		0.1196	4.15278
TAC+ vehicle	20	30.1	29.3667	0.246	8.17276	6.01821	1.04642	0.604152	0.00023367
	32	29.2		0.155	5.30822				***P < 0.001
	60	27.9		0.1963	7.03584
	61	28.7		0.163	5.67944
	69	28.7		0.1454	5.0662
	78	30.2	1.43614	0.1998	6.61589
	88	29.7		0.1526	5.13805
	90	32.3		0.184	5.69659
	97	27.5		0.1499	5.45091
TAC+ KLX 20mg/kg	29	28.2	27.5111	0.1371	4.8617	5.15639	0.33068	0.190918	5.37101e-06	0.0315626
	36	26.8		0.1322	4.93284				***P < 0.001	#P < 0.05
	38	26.2		0.1252	4.77863
	68	29.1		0.152	5.22337
	75	28.3		0.149	5.26502
	98	27.7	0.931993	0.1426	5.14801
	101	27.3		0.1457	5.337
	105	27.5		0.1371	4.98545
	106	26.5		0.1557	5.87547
TAC+ KLX 10mg/kg	8	28.3	28.1	0.1431	5.05654	5.11368	0.388112	0.224077	4.91601e-05	0.0271665
	17	28.9		0.15	5.19031				***P < 0.001	#P < 0.05
	35	28.2		0.1493	5.29433
	37	28.1		0.133	4.7331
	50	27.2		0.1414	5.19853
	73	27.6	0.975961	0.1442	5.22464
	79	26.6		0.1183	4.44737
	85	28		0.1407	5.025
	99	30		0.1756	5.85333
TAC+ KLX 5mg/kg	6	27.2	28.3	0.1577	5.79779	5.58086	0.421971	0.243625	3.69624e-07	0.261935
	10	29.7		0.1515	5.10101				***P < 0.001
	21	27		0.1631	6.04074
	23	29.1		0.1636	5.62199
	39	27.5		0.1472	5.35273
	63	28.4	0.869866	0.1476	5.19718
	72	29		0.159	5.48276
	95	27.4		0.1442	5.26277
	102	29.4		0.1873	6.37075
	*P < 0.05		vs. control
	**P < 0.01
	***P < 0.001
	#P < 0.01		vs. TAC+ vehicle
	##P < 0.01
	###P < 0.001

## Sheet: Figure 5D
Title: The chemical synthesis of Kanglexin and its effect on alleviating cardiac fibrosis and dysfunction
Figure 5D
groups	control (n=5)			TAC+vehicle (n=5)			TAC+KLX 20mg/kg/d (n=5)			TAC+KLX 10mg/kg/d (n=5)			TAC+KLX 5mg/kg/d (n=5)
	samples	mean area/field	mean	samples	mean area/field	mean	samples	mean area/field	mean	samples	mean area/field	mean	samples	mean area/field	mean
	C2	240.349	223.192	V20	540.117	542.46	H29	421.582	431.54	M17	595.264	543.301	L6	553.173	534.177
		220.985			560.662			469.867			536.693			594.197
		208.241			526.6			403.17			497.946			455.161
	C3	247.423	245.79	V60	600.13	647.948	H36	354.092	361.489	M35	599.589	544.262	L23	491.359	503.92
		231.406			665.189			359.945			512.003			525.515
		258.541			678.525			370.431			521.194			494.886
	C5	223.114	229.584	V69	480.825	486.912	H38	417.01	389.575	M50	453.972	452.09	L21	522.275	541.599
		232.348			486.832			366.347			481.546			564.927
		233.29			493.08			385.368			420.752			537.594
	C6	272.863	282.913	V78	639.237	601.451	H75	424.691	386.526	M73	504.539	523.432	L72	583.988	538.447
		253.265			539.756			372.382			499.403			477.994
		322.611			625.36			362.506			566.353			553.359
	C7	256.468	250.627	V90	595.624	580.486	H105	424.691	427.618	M85	478.662	491.698	L39	523.176	522.575
		231.029			545.884			385.734			527.682			556.517
		264.383			599.95			472.428			468.75			488.033
mean	246.421			571.851			399.35			510.957			528.144
SD	23.3069			60.8685			29.7013			39.2021			15.341
SEM	10.4231			27.2212			13.2828			17.5317			7.67052
T-test （vs.control）				3.70835e-06
T-test （vs.TAC+vehicle）							0.000456912			0.0967968			0.158093
	*P < 0.05		vs. control
	**P < 0.01
	***P < 0.001
	#P < 0.01		vs. TAC+ vehicle
	##P < 0.01
	###P < 0.001

## Sheet: Figure 5E
Title: The chemical synthesis of Kanglexin and its effect on alleviating cardiac fibrosis and dysfunction
Figure 4E
groups	samples	ANP (CT)	ANP (average-CT/sample)	gapdh (CT)	gapdh (average-CT/sample)	ANP-gapdh (CT)	mean of control (ANP-gapdh, CT)	normalized to the mean of control (ANP-gapdh, CT)	2-ΔΔCt	mean of control (2-ΔΔCt)	normalized to control mean(2-ΔΔCt)	mean	SD	t-test vs.control	t-test vs.TAC+vehicle
control （n=5)	c1	21.9761	22.0754	16.2866	16.3686	5.70678	5.73043	-0.0236522	1.01653	1.14579	0.887187	1	0.461236
		22.1747		16.4507
	c3	21.0627	20.9391	15.8894	15.9116	5.02753		-0.702901	1.62777		1.42066
		20.8155		15.9338
	c2	20.6539	20.6477	15.5753	15.5814	5.06628		-0.664148	1.58463		1.383
		20.6416		15.5876
	c5	19.7666	19.7757	14.2361	14.2787	5.497		-0.233432	1.17563		1.02604
		19.7848		14.3213
	c9	21.7377	21.8703	14.4457	14.5158	7.35457		1.62413	0.324405		0.283127
		22.003		14.5858
TAC+ vehicle (n=5)	v90	17.9291	18.0754	15.2409	15.5196	2.55579		-3.17464	9.02947		7.88056	7.12319	2.67756	0.00100244
		18.2218		15.7984
	v78	17.5317	17.5652	14.4691	14.6401	2.92511		-2.80532	6.99016		6.10073
	M1-2	17.5987		14.8111
	v97	17.5282	17.6409	15.2789	15.2426	2.39821		-3.33223	10.0716		8.79012
	M1-3	17.7535		15.2064
	v32	17.6175	17.6412	15.3762	15.4051	2.23613		-3.49431	11.2691		9.83526
		17.665		15.4341
	v88	20.1133	20.0492	16.129	16.1045	3.94467		-1.78576	3.44801		3.00928
		19.9851		16.08
TAC+ KLX 20mg/kg (n=5)	h38	21.9816	22.0394	17.9058	18.1159	3.92348		-1.80695	3.49902		3.05381	2.02462	0.600797		0.00318879
	M1-1	22.0972		18.3261
	h98	21.6717	21.7692	16.9592	16.9268	4.84242		-0.88801	1.85062		1.61515
	M1-4	21.8668		16.8945
	h52	19.9844	19.9372	15.5192	15.4101	4.52708		-1.20335	2.30274		2.00974
		19.89		15.301
	h68	20.7202	20.6467	15.9184	15.7836	4.86306		-0.867373	1.82434		1.59221
		20.5731		15.6488
	h75	20.7176	20.7931	16.1344	16.1482	4.64487		-1.08556	2.1222		1.85218
		20.8685		16.162
groups	samples	BNP (CT)	BNP (average-CT/sample)	gapdh (CT)	gapdh (average-CT/sample)	BNP-gapdh (CT)	mean of control (BNP-gapdh, CT)	normalized to the mean of control (BNP-gapdh, CT)	2-ΔΔCt	mean of control (2-ΔΔCt)	normalized to control mean(2-ΔΔCt)	mean	SD	t-test vs.control	t-test vs.TAC+vehicle
control （n=5)	c1	19.1996	19.2656	16.8048	16.9097	2.35591	3.16987	-0.813964	1.75804	1.16527	1.50869	1	0.51875
		19.3315		17.0145
	c3	19.5608	19.5524	16.394	16.378	3.17443		0.00455389	0.996848		0.855466
		19.5439		16.3619
	c2	18.1791	18.3163	16.0117	15.9603	2.35601		-0.813857	1.7579		1.50858
		18.4534		15.9089
	c5	17.9043	17.9339	14.6658	14.7401	3.1938		0.0239292	0.98355		0.844054
		17.9636		14.8145
	c9	19.3026	19.3221	14.5504	14.5529	4.76921		1.59934	0.330028		0.283221
		19.3416		14.5554
TAC+ vehicle (n=5)	v20	16.4237	16.427	14.5793	14.5718	1.85515		-1.31472	2.48754		2.13473	1.86864	0.46052	0.0231952
		16.4302		14.5643
	v90	17.9685	18.0963	16.2874	16.3127	1.78356		-1.38631	2.6141		2.24334
		18.224		16.338
	v78	16.8984	16.8963	15.0474	15.0436	1.85263		-1.31724	2.4919		2.13847
		16.8941		15.0398
	v97	18.313	18.3708	16.1286	16.176	2.19483		-0.975043	1.9657		1.68691
		18.4287		16.2234
	v32	17.9808	18.0173	15.3562	15.2568	2.76048		-0.409387	1.32812		1.13975
		18.0537		15.1574
TAC+ KLX 20mg/kg (n=5)	h38	20.685	20.7288	18.5671	18.5468	2.18203		-0.98784	1.98321		1.70193	1.32044	0.411679		0.0824773
		20.7726		18.5264
	h98	19.4783	19.4653	17.2528	17.298	2.16723		-1.00264	2.00366		1.71948
		19.4522		17.3433
	h52	18.9751	18.9751	15.5796	15.5881	3.387		0.217127	0.860277		0.738264
		18.975		15.5965
	h68	18.63	18.6355	15.8841	15.8702	2.76526		-0.404611	1.32373		1.13599
		18.641		15.8564
	h75	18.871	18.9045	16.3637	16.341	2.56346		-0.60641	1.52247		1.30653
		18.9381		16.3184
groups	samples	β-MHC (CT)	β-MHC (average-CT/sample)	gapdh (CT)	gapdh (average-CT/sample)	β-MHC-gapdh (CT)	mean of control (β-MHC-gapdh, CT)	normalized to the mean of control (β-MHC-gapdh, CT)	2-ΔΔCt	mean of control (2-ΔΔCt)	normalized to control mean(2-ΔΔCt)	mean	SD	t-test vs.control	t-test vs.TAC+vehicle
control （n=5)	c1	20.2977	20.4552	15.9878	15.8915	4.56366	5.42944	-0.865777	1.82232	1.07484	1.69544	0.999996	0.438591
		20.6127		15.7953
	c2	20.9579	20.972	15.0755	15.1428	5.82918		0.399742	0.757994		0.705215
		20.9861		15.2101
	c5	20.9096	20.9559	15.5452	15.5282	5.42771		-0.00173473	1.0012		0.93149
		21.0023		15.5112
	c9	20.5522	20.5398	14.3577	14.4041	6.13569		0.706254	0.61291		0.570233
		20.5275		14.4505
	C3	21.0531	21.08	15.9601	15.8891	5.19096		-0.238484	1.17975		1.09761
		21.1069		15.818
TAC+ vehicle (n=5)	v32	16.5348	16.5419	15.1801	15.184	1.35783		-4.07161	16.8143		15.6435	8.02443	4.4995	0.00838846
		16.5489		15.188
	v61	17.2255	17.2557	14.9376	14.9818	2.27388		-3.15556	8.91083		8.29038
		17.2859		15.0261
	v69	17.5035	17.5582	14.9024	14.947	2.61122		-2.81822	7.05292		6.56183
		17.6129		14.9916
	v88	18.7343	18.8804	16.0375	15.7541	3.1263		-2.30314	4.93532		4.59168
		19.0264		15.4706
	V90	19.2295	19.2203	16.3036	16.2269	2.99339		-2.43605	5.41157		5.03477
		19.211		16.1502
TAC+ KLX 20mg/kg (n=5)	h38	21.9665	22.0557	17.3686	17.4986	4.55707		-0.87237	1.83067		1.7032	2.81733	1.47503		0.0393827
		22.1449		17.6286
	h98	21.1279	21.1185	16.9404	16.9198	4.19867		-1.23077	2.34692		2.18351
		21.109		16.8991
	h101	20.7841	20.7995	16.383	16.3765	4.42303		-1.00641	2.00891		1.86903
		20.8149		16.37
	H52	19.923	19.9036	16.1627	16.1832	3.72044		-1.70901	3.26935		3.04171
		19.8843		16.2036
	H68	17.9864	17.8335	14.9098	14.9113	2.92227		-2.50718	5.68506		5.28922
		17.6807		14.9127
		*P < 0.05		vs. control
		**P < 0.01
		***P < 0.001
		#P < 0.01		vs. TAC+ vehicle
		##P < 0.01
		###P < 0.001

## Sheet: Figure 6B
Title: The chemical synthesis of Kanglexin and its effect on alleviating cardiac fibrosis and dysfunction
Figure 6B-perivascular
groups	control (n=5)				TAC+vehicle (n=5)				TAC+KLX 20mg/kg/d (n=5)				TAC+KLX 10mg/kg/d (n=5)				TAC+KLX 5mg/kg/d (n=5)
	samples	area/field	%area	mean of %area	samples	area/field	%area	mean of %area	samples	area/field	%area	mean of %area	samples	area/field	%area	mean of %area	samples	area/field	%area	mean of %area
	c3	35778	0.728	0.728	v20	496511	10.102	8.3155	h29	191175	3.489	3.489	m8	154931	3.152	3.367	l6	186955	3.804	3.804
	c5	106112	2.159	2.159		320923	6.529		h36	91875	1.869	3.6365		176076	3.582		l23	442105	8.995	8.995
	c6	158642	3.2275	3.2275	v60	185847	3.874	3.874		265626	5.404		m17	268587	5.464	7.449	l39	488970	9.948	6.37833
	c7	357468	7.273	4.452	v69	346716	7.054	7.054	h98	130614	2.657	2.657		463714	9.434			368856	7.504
		80155	1.631		v78	162777	3.312	3.312	h38	9044.93	2.842	2.842	m35	351227	7.146	7.146		82744	1.683
	c9	117566	2.392	2.163	v90	608978	12.39	12.39	h75	13568.4	4.264	2.185	m73	603470	12.278	12.278	l72	120267	2.447	2.447
		84082	1.711							2454.73	0.771		m85	129343	2.631	2.631	l95	510309	10.382	10.382
		117271	2.386							4837.39	1.52
mean	2.68844				7.21017				2.852				6.241				6.39471
SD	1.98873				3.52158				1.51287				3.59879				3.67452
SEM	0.889387				1.5749				0.676576				1.60943				1.6433
T-test （vs.control）					0.0354491
T-test （vs.TAC+vehicle）									0.0421574				0.866132				0.798409
Figure 6B-intramyocardial
groups	control (n=5)				TAC+vehicle (n=5)				TAC+KLX 20mg/kg/d (n=5)				TAC+KLX 10mg/kg/d (n=5)				TAC+KLX 5mg/kg/d (n=5)
	samples	area/field	%area	mean of %area	samples	area/field	%area	mean of %area	samples	area/field	%area	mean of %area	samples	area/field	%area	mean of %area	samples	area/field	%area	mean of %area
	c2	95588	1.945	1.945	v20	207019	4.212	5.4096	h29	247036	5.026	3.4674	m8	132754	2.701	2.701	l6	151312	3.078	3.379
	c3	93471	1.902	2.0995		415615	8.456			104095	2.118		m17	116728	2.375	2.2895		180873	3.68
		112915	2.297			370927	7.547			229136	4.662			108343	2.204		l39	175767	3.576	3.576
	c7	239770	4.878	3.88767		197205	4.012			208682	4.246		m35	391856	7.972	5.07	l72	236189	4.805	4.805
		137322	2.794			138641	2.821			63143	1.285			272692	5.548		l95	985703	20.054	9.13
		196174	3.991		v60	606264	12.334	10.2054	h36	134461	2.736	6.35633		101300	2.061			232704	4.734
	c9	125152	2.546	3.4215		274879	5.592			298006	6.063			230965	4.699			283650	5.771
		211226	4.297			552769	11.246			504774	10.27		m73	266639	5.425	10.4284		293019	5.961
	c6	19214	0.391	0.391		486008	9.888		h38	180819	3.679	2.7075		512257	10.422		l23	19674.7	6.182	4.8035
						588184	11.967			85337	1.736			423785	8.622			10898.5	3.425
					v69	146684	2.984	3.822	h75	204168	4.154	4.154		518866	10.556
						229060	4.66		h98	56313	1.146	1.9915		577170	11.743
					v78	417765	8.499	7.816		139456	2.837			618585	12.585
						350595	7.133							670741	13.646
					v90	665968	13.549	11.6011					m85	145504	2.96	4.004
						723909	14.728							248101	5.048
						647156	13.166
						720573	14.66
						340949	6.937
						437610	8.903
						455381	9.265
mean	2.78233				8.69329				3.84292				6.78544				5.1387
SD	1.3979				3.80643				2.45052				4.01941				5.58982
SEM	0.625161				1.70229				1.09591				1.79753				2.49984
T-test （vs.control）					0.0086724
T-test （vs.TAC+vehicle）									0.0381492				0.200595				0.177759
	*P < 0.05		vs. control
	**P < 0.01
	***P < 0.001
	#P < 0.01		vs. TAC+ vehicle
	##P < 0.01
	###P < 0.001

## Sheet: Figure 6C
Title: The chemical synthesis of Kanglexin and its effect on alleviating cardiac fibrosis and dysfunction
Figure 6C
groups	samples	collagen I (average-CT/sample)	gapdh (average-CT/sample)	collagen I-gapdh (CT)	mean of control (collagen I-gapdh, CT)	normalized to the mean of control (collagen I-gapdh, CT)	2-ΔΔCt	mean of control (2-ΔΔCt)	normalized to control mean(2-ΔΔCt)	mean	SD	t-test vs.control	t-test vs.TAC+ vehicle
control (n=5)	c1	26.4233	17.3413	9.08207	9.39695	-0.314883	1.24391	1.01229	1.22881	1	0.170981
	c5	25.1674	15.3822	9.78525		0.388293	0.764033		0.754758
	c2	26.7669	17.389	9.37795		-0.0190056	1.01326		1.00096
	c9	27.0364	17.7333	9.30317		-0.093787	1.06717		1.05421
	c6	25.746	16.3097	9.43633		0.0393822	0.973072		0.961259
TAC+ vehicle (n=5)	v32	24.0674	15.6334	8.43399		-0.962958	1.9493		1.92564	3.21884	1.69546	0.0195426
	v60	24.0905	15.547	8.54353		-0.853426	1.80679		1.78485
	v20	23.6835	16.0913	7.59214		-1.80481	3.49384		3.45142
	v78	24.2431	17.4447	6.79837		-2.59858	6.05692		5.98339
	v90	24.687	16.8678	7.81917		-1.57779	2.98511		2.94888
TAC+ KLX 20mg/kg/d (n=5)	h101	26.9552	17.8885	9.06662		-0.330333	1.2573		1.24204	1.27574	0.22019		0.0346395
	h52	26.4355	17.532	8.90356		-0.493396	1.40775		1.39066
	h75	27.3064	18.2264	9.07997		-0.316983	1.24572		1.2306
	h36	29.4594	20.0216	9.4378		0.040847	0.972084		0.960283
	h98	27.3542	18.6118	8.74233		-0.654626	1.57421		1.5551
TAC+ KLX 10mg/kg/d (n=5)	m37	27.1733	17.9313	9.24199		-0.154961	1.11339		1.09988	1.23314	0.291417		0.0325658
	m79	28.2466	18.7675	9.47907		0.0821163	0.944671		0.933203
	m93	27.6082	18.3667	9.24152		-0.155436	1.11376		1.10024
	m99	25.0755	16.4451	8.63033		-0.766621	1.70128		1.68063
	m85	27.9286	18.9841	8.94452		-0.452437	1.36835		1.35174
TAC+ KLX 5mg/kg/d (n=5)	l10	27.5381	18.3542	9.18395		-0.213	1.1591		1.14503	1.40284	0.337892		0.0467661
	l12	26.2244	17.0924	9.13197		-0.264981	1.20162		1.18703
	l6	27.5743	19.1147	8.45966		-0.937291	1.91493		1.89168
	l21	26.9708	18.2909	8.67988		-0.717072	1.64384		1.62389
	l39	25.542	16.385	9.15704		-0.239917	1.18092		1.16659
groups	samples	collagen III (average-CT/sample)	gapdh (average-CT/sample)	collagen III-gapdh (CT)	mean of control (collagen III-gapdh, CT)	normalized to the mean of control (collagen III-gapdh, CT)	2-ΔΔCt	mean of control (2-ΔΔCt)	normalized to control mean(2-ΔΔCt)	mean	SD	t-test vs.control	t-test vs.TAC+ vehicle
control (n=5)	c5	21.3311	15.3822	5.94893	6.08921	-0.140275	1.10212	1.0049	1.09674	1	0.107208
	c2	23.454	17.389	6.06504		-0.0241673	1.01689		1.01194
	c7	23.2421	17.1294	6.11269		0.0234802	0.983856		0.97906
	c9	23.7004	17.7333	5.96714		-0.122066	1.08829		1.08299
	c6	22.6619	16.3097	6.35224		0.263028	0.833337		0.829275
TAC+ vehicle (n=5)	v32	19.4898	15.6334	3.85632		-2.23288	4.70073		4.67781	5.43209	2.93121	0.00965946
	v88	21.1933	16.3467	4.84662		-1.24258	2.36622		2.35468
	v20	19.8098	16.0913	3.71846		-2.37075	5.17211		5.14689
	v78	20.1625	17.4447	2.71775		-3.37146	10.3493		10.2988
	v90	20.7228	16.8678	3.85496		-2.23425	4.70518		4.68224
TAC+ KLX 20mg/kg/d (n=5)	h101	22.7059	17.8885	4.81732		-1.27189	2.41478		2.40301	1.49327	0.554523		0.0183593
	h52	23.4473	17.532	5.91535		-0.17386	1.12807		1.12257
	h75	24.0954	18.2264	5.86903		-0.220178	1.16488		1.1592
	h38	25.9754	20.0741	5.90132		-0.187892	1.1391		1.13355
	h98	23.9733	18.6118	5.36144		-0.727769	1.65608		1.648
TAC+ KLX 10mg/kg/d (n=5)	m37	23.6011	17.9313	5.66983		-0.419378	1.33735		1.33083	1.96677	0.791775		0.0340658
	m79	23.6815	18.7675	4.91394		-1.17527	2.25835		2.24734
	m93	23.8494	18.3667	5.4827		-0.606504	1.52256		1.51514
	m67	22.9235	18.5351	4.38847		-1.70073	3.25066		3.23482
	m85	24.4758	18.9841	5.49172		-0.59749	1.51308		1.50571
TAC+ KLX 5mg/kg/d (n=5)	l10	23.2195	18.3542	4.86534		-1.22387	2.33572		2.32433	2.08424	0.793932		0.0390086
	l12	22.7093	17.0924	5.6169		-0.472306	1.38733		1.38056
	l89	23.5369	18.1297	5.4072		-0.682008	1.60437		1.59655
	l6	24.3809	19.1147	5.26622		-0.822992	1.76907		1.76045
	l32	21.923	17.589	4.33399		-1.75522	3.37577		3.35932
*P < 0.05		vs. control
**P < 0.01
***P < 0.001
#P < 0.01		vs. TAC+ vehicle
##P < 0.01
###P < 0.001

## Sheet: Figure 6D
Title: The chemical synthesis of Kanglexin and its effect on alleviating cardiac fibrosis and dysfunction
X（OD）	Y（Standards/ug）
0.059	0
0.11	1
0.181	2.5
0.293	5
0.393	7.5
0.479	10
groups	Samples	OD value	y=22.053x-1.3212	hydroxyproline content(ug)	tissue weight(mg)	µg/mg	ng/mg	mean	SD	T-test （vs.CTL）	T-test （vs.Vehicle）
control	C9	0.133	1.5121	1.5121	14.6	0.103568	103.568	102.304	27.1937
	C10	0.104	0.827436	0.827436	10.8	0.0766144	76.6144
	C11	0.139	1.65375	1.65375	15.3	0.108088	108.088
	C12	0.087	0.426083	0.426083	7.8	0.054626	54.626
	C3	0.152	1.96067	1.96067	14.9	0.131588	131.588
	C5	0.116	1.11074	1.11074	12.4	0.0895761	89.5761
	C6	0.119	1.18157	1.18157	12.6	0.0937755	93.7755
	C7	0.124	1.29962	1.29962	10.6	0.122605	122.605
	C8	0.126	1.34683	1.34683	9.6	0.140295	140.295
TAC+vehicle	V20	0.2	3.0939	3.0939	11.7	0.264436	264.436	284.623	72.5879	2.71546e-06
	V32	0.224	3.66052	3.66052	13.3	0.275227	275.227
	V60	0.196	2.99946	2.99946	11.8	0.254192	254.192
	V61	0.152	1.96067	1.96067	11.6	0.169023	169.023
	V69	0.203	3.16473	3.16473	10.8	0.29303	293.03
	V78	0.256	4.416	4.416	10.6	0.416604	416.604
	V88	0.162	2.19676	2.19676	10.1	0.217501	217.501
	V90	0.203	3.16473	3.16473	9.2	0.343992	343.992
	V97	0.198	3.04668	3.04668	9.3	0.3276	327.6
TAC+KLX 20mg/kg	H29	0.124	1.29962	1.29962	13.2	0.0984558	98.4558	124.839	42.2951	0.197549	3.24852e-05
	H38	0.137	1.60653	1.60653	11.7	0.137311	137.311
	H52	0.139	1.65375	1.65375	11.6	0.142565	142.565
	H68	0.105	0.851045	0.851045	13.9	0.0612263	61.2263
	H75	0.102	0.780218	0.780218	10.2	0.076492	76.492
	H98	0.13	1.44127	1.44127	8.4	0.17158	171.58
	H101	0.139	1.65375	1.65375	9.7	0.17049	170.49
	H105	0.127	1.37044	1.37044	8.2	0.167127	167.127
	H106	0.121	1.22879	1.22879	12.5	0.0983031	98.3031
TAC+KLX 10mg/kg	M8	0.121	1.22879	1.22879	9.7	0.126679	126.679	128.242	24.4065	0.0490859	1.46107e-05
	M17	0.133	1.5121	1.5121	12.1	0.124967	124.967
	M35	0.119	1.18157	1.18157	10.8	0.109405	109.405
	M37	0.12	1.20518	1.20518	11.7	0.103007	103.007
	M50	0.139	1.65375	1.65375	12.8	0.129199	129.199
	M67	0.17	2.38563	2.38563	13.8	0.172872	172.872
	M73	0.126	1.34683	1.34683	8.3	0.162269	162.269
	M79	0.109	0.945481	0.945481	7.8	0.121216	121.216
	M99	0.119	1.18157	1.18157	11.3	0.104564	104.564
TAC+KLX 5mg/kg	L6	0.147	1.84262	1.84262	8.2	0.22471	224.71	194.073	36.5579	1.71002e-05	0.00413309
	L21	0.178	2.5745	2.5745	12.1	0.212769	212.769
	L23	0.17	2.38563	2.38563	11.2	0.213003	213.003
	L33	0.151	1.93706	1.93706	11.6	0.166988	166.988
	L72	0.154	2.00789	2.00789	10.2	0.196852	196.852
	L88	0.142	1.72458	1.72458	13.9	0.12407	124.07
	L89	0.15	1.91345	1.91345	10.3	0.185772	185.772
	L95	0.142	1.72458	1.72458	9.9	0.1742	174.2
	L102	0.192	2.90503	2.90503	11.7	0.248293	248.293
n=9	*P < 0.05	vs. control
	**P < 0.01
	***P < 0.001
	#P < 0.01	vs. TAC+ vehicle
	##P < 0.01
	###P < 0.001

## Sheet: Figure 7A
Title: The chemical synthesis of Kanglexin and its effect on alleviating cardiac fibrosis and dysfunction
Figure 7A
OD Value		CTL（control)	KLX 10um	KLX 1uM	KLX 0.1uM	KLX 0.01uM
	1st	0.41	0.44	0.559	0.498	0.442
		0.428	0.412	0.481	0.499	0.497
	2nd	0.448	0.416	0.468	0.491	0.48
		0.484	0.452	0.441	0.474	0.514
	3rd	0.524	0.437	0.546	0.448	0.365
		0.426	0.417	0.462	0.463	0.446
	mean	0.453333	0.429	0.492833	0.478833	0.457333
	SD	0.0429636	0.0162234	0.048164	0.0207212	0.0532679
	T-test (VS. Control)		0.223468	0.164735	0.219654	0.888998
normalized to CTL(%)
		CTL（control)	KLX 10um	KLX 1uM	KLX 0.1uM	KLX 0.01uM
	1st	90.4418	97.0595	123.31	109.854	97.5007
		94.4125	90.883	106.104	110.074	109.633
	2nd	98.8243	91.7654	103.236	108.31	105.883
		106.765	99.7066	97.2801	104.56	113.383
	3rd	115.589	96.3978	120.442	98.8243	80.5153
		93.9713	91.986	101.913	102.133	98.3831
	mean	100.001	94.633	108.714	105.626	100.883
	SD	9.47732	3.57873	10.6245	4.57088	11.7504
	T-test (VS. Control)		0.223468	0.164735	0.219654	0.888998

## Sheet: Figure 7B
Title: The chemical synthesis of Kanglexin and its effect on alleviating cardiac fibrosis and dysfunction
Figure 7B
α-SMA
β-actin
groups	control			TGF-β1+vehicle			TGF-β1+KLX 10umol/L			TGF-β1+KLX 1umol/L			TGF-β1+KLX 0.1umol/L
	C1	C2	C3	T1	T2	T3	H1	H2	H3	M1	M2	M3	L1	L2	L3
α-SMA grey value	3394	5542	3334	12037	14709	12802	5738	9889	9648	11421	8999	9867	10982	12402	13153
β-actin grey value	9805	10933	9483	11207	11645	10309	8160	11813	11240	11037	10985	11343	10302	12373	17896
α-SMA/β-actin	0.34615	0.506906	0.351577	1.07406	1.26312	1.24183	0.703186	0.837129	0.858363	1.03479	0.819208	0.869876	1.06601	1.00234	0.734969
mean of CTL	0.401544
normalized to CTL	0.862047	1.26239	0.875562	2.67483	3.14565	3.09263	1.75121	2.08477	2.13766	2.57703	2.04014	2.16633	2.65477	2.49622	1.83036
mean	1			2.97104			1.99121			2.26117			2.32712
SD	0.227338			0.257891			0.209526			0.280728			0.437449
SEM	0.131254			0.148893			0.12097			0.162078			0.252562
T-test （vs.CTL）				0.000577416			0.00514641			0.00377289			0.00957109
T-test （vs.TGF-β1）							0.00694633			0.0321158			0.0930354
	*P < 0.05		vs. control
	**P < 0.01
	***P < 0.001
	#P < 0.01		vs. TAC+ vehicle
	##P < 0.01
	###P < 0.001

[truncated: 12 more sheets: Figure 7C, Figure 7D, Figure 8B, Figure 8C, Figure 8D, Figure 8E, Figure 9B, Figure 9C, Figure 9D, Figure 10A, Figure 10B, Figure 10C]
